# Supplementary material for: Characteristics of candidate genes associated with embryonic development in the cow: Evidence for a role for WBP1 in development to the blastocyst stage
Source: PLoS One. 2017 May 18;12(5):e0178041. doi: 10.1371/journal.pone.0178041 (PMC5436885; doi:10.1371/journal.pone.0178041)
Supplement: S1 File — (XLSX) [file pone.0178041.s001.xlsx]

## Sheet: Figure 1
Gene	Replicate	Stage of development	Ct value (mean of duplicates)	Housekeeping geometric mean (GAPDH, SDHA, YWHAZ)	ΔCt (Housekeeping mean - gene Ct value)	Fold change (relative to housekeeping genes mean)
HSP1A1	1	oocyte	30.2	29.2984	-0.901636	0.535279
HSP1A1	1	2 cell	29.2	30.2958	1.0958	2.13732
HSP1A1	1	3-4 cell	30.005	30.2128	0.207793	1.15492
HSP1A1	1	5-8 cell	30.37	30.0647	-0.305275	0.809288
HSP1A1	1	9-16 cell	31.565	31.7965	0.231509	1.17406
HSP1A1	1	Morula	32.265	28.0588	-4.20616	0.0541777
HSP1A1	1	Blastocyst	31.265	26.9299	-4.33512	0.049545
HSP1A1	2	oocyte	31.22	32.3463	1.12634	2.18304
HSP1A1	2	2 cell	32.07	32.8088	0.738846	1.66884
HSP1A1	2	3-4 cell	30.06	30.4523	0.392307	1.31249
HSP1A1	2	5-8 cell	30.805	30.4214	-0.38363	0.766507
HSP1A1	2	9-16 cell	31.24	31.2382	-0.00176072	0.99878
HSP1A1	2	Morula	33.615	30.4626	-3.15237	0.112472
HSP1A1	2	Blastocyst	30.465	27.6392	-2.82585	0.141038
HSP1A1	3	oocyte	29.445	32.3463	2.90134	7.47118
HSP1A1	3	2 cell	30.845	32.8088	1.96385	3.90101
HSP1A1	3	3-4 cell	30.855	30.4523	-0.402693	0.756445
HSP1A1	3	5-8 cell	30.665	30.4214	-0.24363	0.844617
HSP1A1	3	9-16 cell	31.895	31.2382	-0.656761	0.634301
HSP1A1	3	Morula	31.74	30.4626	-1.27737	0.412548
HSP1A1	3	Blastocyst	31.035	27.6392	-3.39585	0.0950054
HSP1A1	4	oocyte	28.675	29.6838	1.00881	2.01225
HSP1A1	4	2 cell	28.775	31.3023	2.52735	5.76512
HSP1A1	4	3-4 cell	31.51	30.1321	-1.37794	0.384769
HSP1A1	4	5-8 cell	29.8	29.4587	-0.341268	0.789347
HSP1A1	4	9-16 cell	31	30.81	-0.189992	0.87661
HSP1A1	4	Morula	32.72	28.0592	-4.6608	0.039533
HSP1A1	4	Blastocyst	30.33	26.302	-4.02796	0.0613005
HSP1A1	5	oocyte	29.045	30.9056	1.86058	3.63154
HSP1A1	5	2 cell	29.67	31.1056	1.43559	2.70493
HSP1A1	5	3-4 cell	30.325	33.1272	2.80224	6.97522
HSP1A1	5	5-8 cell	31.125	30.8578	-0.26721	0.830925
HSP1A1	5	9-16 cell	33.21	32.2968	-0.913227	0.530996
HSP1A1	5	Morula	32.83	30.9395	-1.89053	0.269707
HSP1A1	5	Blastocyst	30.885	27.7926	-3.09243	0.117243
IRF9	1	oocyte	35.45	29.2984	-6.15164	0.0140661
IRF9	1	2 cell	35.025	30.2958	-4.7292	0.0377025
IRF9	1	3-4 cell	35.235	30.2128	-5.02221	0.0307727
IRF9	1	5-8 cell	35.535	30.0647	-5.47027	0.0225571
IRF9	1	9-16 cell	36.3	31.7965	-4.50349	0.0440874
IRF9	1	Morula	34.75	28.0588	-6.69116	0.00967746
IRF9	1	Blastocyst	33.97	26.9299	-7.04012	0.00759826
IRF9	2	oocyte	38.61	32.3463	-6.26366	0.0130152
IRF9	2	2 cell	39.445	32.8088	-6.63615	0.0100535
IRF9	2	3-4 cell	36.165	30.4523	-5.71269	0.0190681
IRF9	2	5-8 cell	37.92	30.4214	-7.49863	0.00552952
IRF9	2	9-16 cell	39.13	31.2382	-7.89176	0.00421059
IRF9	2	Morula	37.67	30.4626	-7.20737	0.00676654
IRF9	2	Blastocyst	34.405	27.6392	-6.76585	0.00918919
IRF9	3	oocyte	35.62	29.6838	-5.93619	0.0163316
IRF9	3	2 cell	35.93	31.3023	-4.62765	0.0404519
IRF9	3	3-4 cell	37.755	30.1321	-7.62294	0.00507303
IRF9	3	5-8 cell	35.95	29.4587	-6.49127	0.0111156
IRF9	3	9-16 cell	36.56	30.81	-5.74999	0.0185815
IRF9	3	Morula	34.61	28.0592	-6.5508	0.0106663
IRF9	3	Blastocyst	35.24	26.302	-8.93796	0.00203895
IRF9	4	oocyte	35.68	30.9056	-4.77442	0.036539
IRF9	4	2 cell	35.83	31.1056	-4.72441	0.0378279
IRF9	4	3-4 cell	38.475	33.1272	-5.34776	0.0245563
IRF9	4	5-8 cell	36.48	30.8578	-5.62221	0.0203023
IRF9	4	9-16 cell	38.08	32.2968	-5.78323	0.0181583
IRF9	4	Morula	36.175	30.9395	-5.23553	0.0265429
IRF9	4	Blastocyst	33.755	27.7926	-5.96243	0.0160373
IRF9	5	oocyte	33.88	30.9056	-2.97442	0.127236
IRF9	5	2 cell	35.325	31.1056	-4.21941	0.0536824
IRF9	5	3-4 cell	35.57	33.1272	-2.44276	0.183931
IRF9	5	5-8 cell	36.735	30.8578	-5.87721	0.0170131
IRF9	5	9-16 cell	37.08	32.2968	-4.78323	0.0363166
IRF9	5	Morula	36.975	30.9395	-6.03553	0.0152449
IRF9	5	Blastocyst	33.725	27.7926	-5.93243	0.0163742
MON1B	1	oocyte	33.695	29.2984	-4.39664	0.0474767
MON1B	1	2 cell	34.145	30.2958	-3.8492	0.0693867
MON1B	1	3-4 cell	35.28	30.2128	-5.06721	0.0298276
MON1B	1	5-8 cell	35.415	30.0647	-5.35027	0.0245136
MON1B	1	9-16 cell	38.44	31.7965	-6.64349	0.0100025
MON1B	1	Morula	35.49	28.0588	-7.43116	0.00579428
MON1B	1	Blastocyst	34.91	26.9299	-7.98012	0.00396046
MON1B	2	oocyte	34.395	32.3463	-2.04866	0.241708
MON1B	2	2 cell	35.895	32.8088	-3.08615	0.117754
MON1B	2	3-4 cell	34.5	30.4523	-4.04769	0.0604676
MON1B	2	5-8 cell	34.865	30.4214	-4.44363	0.0459551
MON1B	2	9-16 cell	35.13	31.2382	-3.89176	0.0673695
MON1B	2	Morula	35.455	30.4626	-4.99237	0.0314158
MON1B	2	Blastocyst	34.435	27.6392	-6.79585	0.00900008
MON1B	3	oocyte	32.425	29.6838	-2.74119	0.149562
MON1B	3	2 cell	33.93	31.3023	-2.62765	0.161807
MON1B	3	3-4 cell	34.155	30.1321	-4.02294	0.0615142
MON1B	3	5-8 cell	34.235	29.4587	-4.77627	0.0364922
MON1B	3	9-16 cell	35.935	30.81	-5.12499	0.0286565
MON1B	3	Morula	34.675	28.0592	-6.6158	0.0101964
MON1B	3	Blastocyst	33.515	26.302	-7.21296	0.00674037
MON1B	4	oocyte	34.915	30.9056	-4.00942	0.0620933
MON1B	4	2 cell	35.63	31.1056	-4.52441	0.0434528
MON1B	4	3-4 cell	38.63	33.1272	-5.50276	0.0220548
MON1B	4	5-8 cell	36.44	30.8578	-5.58221	0.0208731
MON1B	4	9-16 cell	38.56	32.2968	-6.26323	0.0130191
MON1B	4	Morula	38.29	30.9395	-7.35053	0.0061273
MON1B	4	Blastocyst	35.44	27.7926	-7.64743	0.00498764
MON1B	5	oocyte	33.445	29.0677	-4.37727	0.0481184
MON1B	5	2 cell	34.155	29.2369	-4.91813	0.0330747
MON1B	5	3-4 cell	35.985	29.8794	-6.10556	0.0145226
MON1B	5	5-8 cell	36.29	30.5841	-5.7059	0.0191581
MON1B	5	9-16 cell	39.06	31.6528	-7.4072	0.00589129
MON1B	5	Morula	38.325	29.702	-8.62297	0.00253645
MON1B	5	Blastocyst	34.755	27.0216	-7.73341	0.00469906
PARM1	1	oocyte	39.045	29.2984	-9.74664	0.00116405
PARM1	1	2 cell	33.765	30.2958	-3.4692	0.0902959
PARM1	1	3-4 cell	34.04	30.2128	-3.82721	0.0704524
PARM1	1	5-8 cell	33.07	30.0647	-3.00527	0.124544
PARM1	1	9-16 cell	34.03	31.7965	-2.23349	0.212643
PARM1	1	Morula	30.41	28.0588	-2.35116	0.195989
PARM1	1	Blastocyst	31.17	26.9299	-4.24012	0.0529173
PARM1	2	oocyte	39.175	32.3463	-6.82866	0.00879767
PARM1	2	2 cell	37.735	32.8088	-4.92615	0.0328912
PARM1	2	3-4 cell	36.335	30.4523	-5.88269	0.0169486
PARM1	2	5-8 cell	37.69	30.4214	-7.26863	0.00648521
PARM1	2	9-16 cell	35.06	31.2382	-3.82176	0.0707189
PARM1	2	Morula	31.9	30.4626	-1.43737	0.369241
PARM1	2	Blastocyst	31.67	27.6392	-4.03085	0.0611778
PARM1	3	oocyte	40.4	29.6838	-10.7162	0.000594437
PARM1	3	2 cell	36.525	31.3023	-5.22265	0.0267809
PARM1	3	3-4 cell	35.01	30.1321	-4.87794	0.0340091
PARM1	3	5-8 cell	34.415	29.4587	-4.95627	0.0322118
PARM1	3	9-16 cell	33.33	30.81	-2.51999	0.174344
PARM1	3	Morula	31.435	28.0592	-3.3758	0.0963348
PARM1	3	Blastocyst	31.465	26.302	-5.16296	0.0279123
PARM1	4	oocyte	39.66	30.9056	-8.75442	0.00231557
PARM1	4	2 cell	39.165	31.1056	-8.05941	0.00374867
PARM1	4	3-4 cell	37.68	33.1272	-4.55276	0.0426071
PARM1	4	5-8 cell	38.54	30.8578	-7.68221	0.00486883
PARM1	4	9-16 cell	37.23	32.2968	-4.93323	0.0327303
PARM1	4	Morula	33.16	30.9395	-2.22053	0.214562
PARM1	4	Blastocyst	33.435	27.7926	-5.64243	0.0200198
PARM1	5	oocyte	39.62	29.0677	-10.5523	0.000665965
PARM1	5	2 cell	32.825	29.2369	-3.58813	0.0831507
PARM1	5	3-4 cell	34.545	29.8794	-4.66556	0.0394028
PARM1	5	5-8 cell	34.565	30.5841	-3.9809	0.0633328
PARM1	5	9-16 cell	33.205	31.6528	-1.5522	0.34099
PARM1	5	Morula	30.87	29.702	-1.16797	0.445046
PARM1	5	Blastocyst	31.48	27.0216	-4.45841	0.0454867
PCCB	1	oocyte	34.185	29.2984	-4.88664	0.0338046
PCCB	1	2 cell	35.34	30.2958	-5.0442	0.0303072
PCCB	1	3-4 cell	35.635	30.2128	-5.42221	0.0233213
PCCB	1	5-8 cell	36.395	30.0647	-6.33027	0.0124279
PCCB	1	9-16 cell	38.815	31.7965	-7.01849	0.007713
PCCB	1	Morula	35.145	28.0588	-7.08616	0.0073596
PCCB	1	Blastocyst	33.24	26.9299	-6.31012	0.0126028
PCCB	2	oocyte	35.58	32.3463	-3.23366	0.106309
PCCB	2	2 cell	37.02	32.8088	-4.21115	0.0539904
PCCB	2	3-4 cell	34.87	30.4523	-4.41769	0.0467888
PCCB	2	5-8 cell	35.5	30.4214	-5.07863	0.0295924
PCCB	2	9-16 cell	36.085	31.2382	-4.84676	0.034752
PCCB	2	Morula	35.01	30.4626	-4.54737	0.0427668
PCCB	2	Blastocyst	33.175	27.6392	-5.53585	0.0215548
PCCB	3	oocyte	35.8	29.6838	-6.11619	0.014416
PCCB	3	2 cell	37.44	31.3023	-6.13765	0.0142031
PCCB	3	3-4 cell	37.635	30.1321	-7.50294	0.00551304
PCCB	3	5-8 cell	36.55	29.4587	-7.09127	0.00733357
PCCB	3	9-16 cell	38.71	30.81	-7.89999	0.00418664
PCCB	3	Morula	35.515	28.0592	-7.4558	0.00569614
PCCB	3	Blastocyst	33.105	26.302	-6.80296	0.00895583
PCCB	4	oocyte	35.195	30.9056	-4.28942	0.0511395
PCCB	4	2 cell	36.915	31.1056	-5.80941	0.0178318
PCCB	4	3-4 cell	38.895	33.1272	-5.76776	0.018354
PCCB	4	5-8 cell	36.985	30.8578	-6.12721	0.0143063
PCCB	4	9-16 cell	39.265	32.2968	-6.96823	0.00798646
PCCB	4	Morula	38.93	30.9395	-7.99053	0.00393197
PCCB	4	Blastocyst	33.325	27.7926	-5.53243	0.0216059
PCCB	5	oocyte	33.98	29.0677	-4.91227	0.0332093
PCCB	5	2 cell	36.005	29.2369	-6.76813	0.00917467
PCCB	5	3-4 cell	36.655	29.8794	-6.77556	0.00912753
PCCB	5	5-8 cell	38.015	30.5841	-7.4309	0.00579529
PCCB	5	9-16 cell	39.385	31.6528	-7.7322	0.00470301
PCCB	5	Morula	38.48	29.702	-8.77797	0.00227807
PCCB	5	Blastocyst	33.355	27.0216	-6.33341	0.0124009
PMM2	1	oocyte	29.82	29.2984	-0.521636	0.696581
PMM2	1	2 cell	29.26	30.2958	1.0358	2.05026
PMM2	1	3-4 cell	29.74	30.2128	0.472793	1.38779
PMM2	1	5-8 cell	30.1	30.0647	-0.035275	0.975846
PMM2	1	9-16 cell	31.17	31.7965	0.626509	1.54382
PMM2	1	Morula	29.485	28.0588	-1.42616	0.372121
PMM2	1	Blastocyst	29.67	26.9299	-2.74012	0.149673
PMM2	2	oocyte	33.165	32.3463	-0.818663	0.566967
PMM2	2	2 cell	33.08	32.8088	-0.271154	0.828656
PMM2	2	3-4 cell	31.43	30.4523	-0.977693	0.507791
PMM2	2	5-8 cell	31.355	30.4214	-0.93363	0.523539
PMM2	2	9-16 cell	32.18	31.2382	-0.941761	0.520597
PMM2	2	Morula	32.22	30.4626	-1.75737	0.295788
PMM2	2	Blastocyst	30.945	27.6392	-3.30585	0.101121
PMM2	3	oocyte	31.24	29.6838	-1.55619	0.340048
PMM2	3	2 cell	32.485	31.3023	-1.18265	0.440542
PMM2	3	3-4 cell	32.47	30.1321	-2.33794	0.197793
PMM2	3	5-8 cell	31.335	29.4587	-1.87627	0.272387
PMM2	3	9-16 cell	32.35	30.81	-1.53999	0.343887
PMM2	3	Morula	30.925	28.0592	-2.8658	0.137186
PMM2	3	Blastocyst	30.245	26.302	-3.94296	0.0650207
PMM2	4	oocyte	30.745	30.9056	0.160581	1.11774
PMM2	4	2 cell	30.68	31.1056	0.425593	1.34312
PMM2	4	3-4 cell	33.255	33.1272	-0.127762	0.91525
PMM2	4	5-8 cell	30.755	30.8578	0.10279	1.07385
PMM2	4	9-16 cell	32.065	32.2968	0.231773	1.17428
PMM2	4	Morula	31.57	30.9395	-0.630533	0.645938
PMM2	4	Blastocyst	30.005	27.7926	-2.21243	0.215771
PMM2	5	oocyte	30.64	29.0677	-1.57227	0.33628
PMM2	5	2 cell	30.21	29.2369	-0.973128	0.5094
PMM2	5	3-4 cell	31.38	29.8794	-1.50056	0.353416
PMM2	5	5-8 cell	31.315	30.5841	-0.730904	0.602526
PMM2	5	9-16 cell	32.74	31.6528	-1.0872	0.470674
PMM2	5	Morula	31.71	29.702	-2.00797	0.248622
PMM2	5	Blastocyst	30.51	27.0216	-3.48841	0.0891012
SLC18A2	1	oocyte	31.505	29.2984	-2.20664	0.216639
SLC18A2	1	2 cell	33	30.2958	-2.7042	0.153446
SLC18A2	1	3-4 cell	32.34	30.2128	-2.12721	0.228901
SLC18A2	1	5-8 cell	33.18	30.0647	-3.11527	0.115401
SLC18A2	1	9-16 cell	36.01	31.7965	-4.21349	0.053903
SLC18A2	1	Morula	36.4	28.0588	-8.34116	0.00308363
SLC18A2	1	Blastocyst	35.38	26.9299	-8.45012	0.00285931
SLC18A2	2	oocyte	35.095	32.3463	-2.74866	0.148789
SLC18A2	2	2 cell	34.48	32.8088	-1.67115	0.314002
SLC18A2	2	3-4 cell	34.48	30.4523	-4.02769	0.0613117
SLC18A2	2	5-8 cell	34.77	30.4214	-4.34863	0.0490831
SLC18A2	2	9-16 cell	35.185	31.2382	-3.94676	0.0648495
SLC18A2	2	Morula	38.38	30.4626	-7.91737	0.00413652
SLC18A2	2	Blastocyst	36.3	27.6392	-8.66085	0.00247073
SLC18A2	3	oocyte	34.16	29.6838	-4.47619	0.0449296
SLC18A2	3	2 cell	35.58	31.3023	-4.27765	0.0515584
SLC18A2	3	3-4 cell	36.3	30.1321	-6.16794	0.0139081
SLC18A2	3	5-8 cell	34.175	29.4587	-4.71627	0.0380419
SLC18A2	3	9-16 cell	36.705	30.81	-5.89499	0.0168047
SLC18A2	3	Morula	35.95	28.0592	-7.8908	0.0042134
SLC18A2	3	Blastocyst	35.7	29.0592	-6.6408	0.0100212
SLC18A2	4	oocyte	33.02	29.6838	-3.33619	0.0990164
SLC18A2	4	2 cell	32.965	31.3023	-1.66265	0.315858
SLC18A2	4	3-4 cell	34.84	30.1321	-4.70794	0.0382622
SLC18A2	4	5-8 cell	33.37	29.4587	-3.91127	0.0664647
SLC18A2	4	9-16 cell	36.665	30.81	-5.85499	0.0172771
SLC18A2	4	Morula	36.275	28.0592	-8.2158	0.00336355
SLC18A2	4	Blastocyst	35.12	26.302	-8.81796	0.0022158
SLC18A2	5	oocyte	33.805	30.9056	-2.89942	0.134026
SLC18A2	5	2 cell	34.02	31.1056	-2.91441	0.13264
SLC18A2	5	3-4 cell	34.415	33.1272	-1.28776	0.409586
SLC18A2	5	5-8 cell	34.735	30.8578	-3.87721	0.0680524
SLC18A2	5	9-16 cell	37.12	32.2968	-4.82323	0.0353235
SLC18A2	5	Morula	38.64	30.9395	-7.70053	0.00480738
SLC18A2	5	Blastocyst	36.855	27.7926	-9.06243	0.00187041
TBC1D24	1	oocyte	29.52	29.2984	-0.221636	0.857592
TBC1D24	1	2 cell	29.7	30.2958	0.595804	1.51131
TBC1D24	1	3-4 cell	29.55	30.2128	0.662793	1.58314
TBC1D24	1	5-8 cell	29.8	30.0647	0.264725	1.20141
TBC1D24	1	9-16 cell	31.745	31.7965	0.0515086	1.03635
TBC1D24	1	Morula	30.98	28.0588	-2.92116	0.132021
TBC1D24	1	Blastocyst	30.005	26.9299	-3.07512	0.118658
TBC1D24	2	oocyte	33.145	32.3463	-0.798663	0.574882
TBC1D24	2	2 cell	33.135	32.8088	-0.326154	0.79766
TBC1D24	2	3-4 cell	30.92	30.4523	-0.467693	0.72312
TBC1D24	2	5-8 cell	30.95	30.4214	-0.52863	0.693213
TBC1D24	2	9-16 cell	32.155	31.2382	-0.916761	0.529697
TBC1D24	2	Morula	33.565	30.4626	-3.10237	0.116438
TBC1D24	2	Blastocyst	30.92	27.6392	-3.28085	0.102888
TBC1D24	3	oocyte	31.58	29.6838	-1.89619	0.268652
TBC1D24	3	2 cell	32.165	31.3023	-0.86265	0.549941
TBC1D24	3	3-4 cell	31.675	30.1321	-1.54294	0.343186
TBC1D24	3	5-8 cell	31.065	29.4587	-1.60627	0.328447
TBC1D24	3	9-16 cell	32.22	30.81	-1.40999	0.376314
TBC1D24	3	Morula	31.575	28.0592	-3.5158	0.0874256
TBC1D24	3	Blastocyst	30.715	26.302	-4.41296	0.0469427
TBC1D24	4	oocyte	30.16	30.9056	0.745581	1.67665
TBC1D24	4	2 cell	30.515	31.1056	0.590593	1.50587
TBC1D24	4	3-4 cell	32.23	33.1272	0.897238	1.8625
TBC1D24	4	5-8 cell	30.385	30.8578	0.47279	1.38779
TBC1D24	4	9-16 cell	31.765	32.2968	0.531773	1.4457
TBC1D24	4	Morula	31.915	30.9395	-0.975533	0.508552
TBC1D24	4	Blastocyst	30.25	27.7926	-2.45743	0.182071
TBC1D24	5	oocyte	30.48	29.0677	-1.41227	0.375721
TBC1D24	5	2 cell	30.62	29.2369	-1.38313	0.383387
TBC1D24	5	3-4 cell	30.625	29.8794	-0.745559	0.596437
TBC1D24	5	5-8 cell	32.345	30.5841	-1.7609	0.295063
TBC1D24	5	9-16 cell	32.735	31.6528	-1.0822	0.472308
TBC1D24	5	Morula	32.3	29.702	-2.59797	0.16517
TBC1D24	5	Blastocyst	30.555	27.0216	-3.53341	0.0863649
TTLL3	1	oocyte	32.945	29.2984	-3.64664	0.079846
TTLL3	1	2 cell	32.97	30.2958	-2.6742	0.15667
TTLL3	1	3-4 cell	33.46	30.2128	-3.24721	0.105316
TTLL3	1	5-8 cell	33.455	30.0647	-3.39027	0.095373
TTLL3	1	9-16 cell	35.13	31.7965	-3.33349	0.0992017
TTLL3	1	Morula	34.28	28.0588	-6.22116	0.0134043
TTLL3	1	Blastocyst	34.23	26.9299	-7.30012	0.00634521
TTLL3	2	oocyte	35.3	32.3463	-2.95366	0.12908
TTLL3	2	2 cell	35.68	32.8088	-2.87115	0.136677
TTLL3	2	3-4 cell	34.205	30.4523	-3.75269	0.0741868
TTLL3	2	5-8 cell	34.07	30.4214	-3.64863	0.0797357
TTLL3	2	9-16 cell	35.355	31.2382	-4.11676	0.057641
TTLL3	2	Morula	37.215	30.4626	-6.75237	0.00927545
TTLL3	2	Blastocyst	34.315	27.6392	-6.67585	0.0097807
TTLL3	3	oocyte	33.5	29.6838	-3.81619	0.0709925
TTLL3	3	2 cell	34.625	31.3023	-3.32265	0.09995
TTLL3	3	3-4 cell	35.15	30.1321	-5.01794	0.0308639
TTLL3	3	5-8 cell	33.585	29.4587	-4.12627	0.0572624
TTLL3	3	9-16 cell	34.755	30.81	-3.94499	0.064929
TTLL3	3	Morula	33.685	28.0592	-5.6258	0.0202519
TTLL3	3	Blastocyst	33.665	26.302	-7.36296	0.00607476
TTLL3	4	oocyte	33.42	29.6838	-3.73619	0.0750404
TTLL3	4	2 cell	33.95	31.3023	-2.64765	0.15958
TTLL3	4	3-4 cell	36.135	30.1321	-6.00294	0.0155932
TTLL3	4	5-8 cell	34.02	29.4587	-4.56127	0.0423566
TTLL3	4	9-16 cell	35.28	30.81	-4.46999	0.045123
TTLL3	4	Morula	35.205	28.0592	-7.1458	0.00706155
TTLL3	4	Blastocyst	33.375	26.302	-7.07296	0.00742725
TTLL3	5	oocyte	32.4	30.9056	-1.49442	0.354924
TTLL3	5	2 cell	32.635	31.1056	-1.52941	0.34642
TTLL3	5	3-4 cell	33.705	33.1272	-0.577762	0.670002
TTLL3	5	5-8 cell	33.85	30.8578	-2.99221	0.125677
TTLL3	5	9-16 cell	35.36	32.2968	-3.06323	0.11964
TTLL3	5	Morula	35.42	30.9395	-4.48053	0.0447946
TTLL3	5	Blastocyst	33.655	27.7926	-5.86243	0.0171883
WBP1	1	oocyte	36.39	29.2984	-7.09164	0.0073317
WBP1	1	2 cell	35.15	30.2958	-4.8542	0.0345733
WBP1	1	3-4 cell	35.995	30.2128	-5.78221	0.0181711
WBP1	1	5-8 cell	36.53	30.0647	-6.46527	0.0113177
WBP1	1	9-16 cell	33.845	31.7965	-2.04849	0.241737
WBP1	1	Morula	31.97	28.0588	-3.91116	0.0664699
WBP1	1	Blastocyst	30.295	26.9299	-3.36512	0.0970508
WBP1	2	oocyte	36.645	32.3463	-4.29866	0.0508128
WBP1	2	2 cell	36.75	32.8088	-3.94115	0.065102
WBP1	2	3-4 cell	36.315	30.4523	-5.86269	0.0171852
WBP1	2	5-8 cell	35.595	30.4214	-5.17363	0.0277065
WBP1	2	9-16 cell	33.57	31.2382	-2.33176	0.198642
WBP1	2	Morula	33.075	30.4626	-2.61237	0.163531
WBP1	2	Blastocyst	30.445	27.6392	-2.80585	0.143007
WBP1	3	oocyte	35.95	29.6838	-6.26619	0.0129924
WBP1	3	2 cell	35.97	31.3023	-4.66765	0.0393457
WBP1	3	3-4 cell	37.715	30.1321	-7.58294	0.00521566
WBP1	3	5-8 cell	34.575	29.4587	-5.11627	0.0288303
WBP1	3	9-16 cell	33.375	30.81	-2.56499	0.16899
WBP1	3	Morula	32.19	28.0592	-4.1308	0.0570828
WBP1	3	Blastocyst	30.075	26.302	-3.77296	0.0731521
WBP1	4	oocyte	35.06	30.9056	-4.15442	0.0561559
WBP1	4	2 cell	36.34	31.1056	-5.23441	0.0265636
WBP1	4	3-4 cell	37.725	33.1272	-4.59776	0.0412986
WBP1	4	5-8 cell	34.29	30.8578	-3.43221	0.0926407
WBP1	4	9-16 cell	33.535	32.2968	-1.23823	0.423893
WBP1	4	Morula	32.29	30.9395	-1.35053	0.392147
WBP1	4	Blastocyst	29.84	27.7926	-2.04743	0.241915
WBP1	5	oocyte	36.125	29.0677	-7.05727	0.00750846
WBP1	5	2 cell	35.935	29.2369	-6.69813	0.0096308
WBP1	5	3-4 cell	36.505	29.8794	-6.62556	0.0101276
WBP1	5	5-8 cell	37.565	30.5841	-6.9809	0.00791659
WBP1	5	9-16 cell	34.66	31.6528	-3.0072	0.124378
WBP1	5	Morula	33.005	29.702	-3.30297	0.101323
WBP1	5	Blastocyst	30.835	27.0216	-3.81341	0.0711294

## Sheet: Figure 4
Accession numbers of sequences used for phylogenetic tree of WBP1
#	Specie	Accession number
1	Bos mutus	XM 005906728 1
2	Bos taurus	NM 001034346 1
3	Bison bison bison	XM 010829720 1
4	Bubalus bubalis	XM 006067927 1
5	Capra hircus	XM 005686330 1
6	Ovis aries musimon	XM 012123638.1
7	Pantholops hodgsonii	XM 005965217.1
8	Physeter catodon	XM 007107642.1
9	Orcinus orca	XM 004277105.2
10	Balaenoptera acutorostrata scammoni	XM 007184024.1
11	Tursiups truncatus	XM 004332242.1
12	Lipotes vexillifer	XM 007459411.1
13	Sus scrofa	XM 003354758.1
14	Camelus dromedarius	XM 010999793.1
15	Camelus bactrianus	XM 010966586.1
16	Vicugna pacos	XM 006219046.1
17	Panthera tigris altaica	XM 007083472.1
18	Felis catus	XM 003984144.2
19	Equus przewalskii	XM 008530330.1
20	Equus caballus	XM 003362965.2
21	Ceratotherium simum simum	XM 004437162.1
22	Ursus maritimus	XM 008700497.1
23	Canis lupus familiaris	XM 847547.3
24	Odobenus rosmarus divergens	XM 004398728.
25	Leptonychotes weddellii	XM 006735315.1
26	Condylura cristata	XM 012731542.1
27	Loxodonta africana	XM 003413693.2
28	Chrysochloris asiatica	XM 006872419.1
29	Eptesicus fuscus	XM 008147416.1
30	Myotis davidii	XM 006760002.1
31	Myotis lucifugus	XM 006096796.1
32	Myotis brandtii	XM 005869451.1
33	Trichechus manatus latirostris	XM 004369170.1
34	Galeopterus varietagus	XM 008576941.1
35	Propithecys coquereli	XM 012658182.1
36	Microcebus murinus	XM_012788642.1
37	Otolemur garnettii	XM 003793377.2
38	Tarsius syrichta	XM 008064366.1
39	Aotus nancymaae	XM 012452173.1
40	Macaca mulatta	XM_015112686.1
41	Cercocebus atys	XM 012084357.1
42	Homo sapiens	NM_012477.3
43	Pan trogodytles	XM 009442697.1
44	Oryctolagus cuniculus	XM 008254214.1
45	Chinchilla lanigera	XM 005385504.2
46	Dipodomys ordii	XM 013034611.1
47	Ictidomys tridecemlineatus	XM 005329371.1
48	Fukomys damarensis	XM 010631572.1
49	Mus musculus	NM_001083922.1
50	Mesocricetus auratus	XM 005078307.2

## Sheet: Figure 5A
Treatment	Replicate	Ct value (mean of duplicates)	Housekeeping geometric mean (GAPDH, SDHA, YWHAZ)	ΔCt (gene Ct value - Housekeeping mean)	ΔΔCt (relative to vehicle)	Fold change (relative to vehicle)
Vehicle	1	37.18	32.2717	4.90826	0	1
Scrambled control	1	37.74	32.3318	5.40824	-0.499985	0.707114
anti-WBP1 GapmeR	1	37.165	31.4701	5.69491	-0.786659	0.579685
Vehicle	2	40.035	34.1706	5.86443	0	1
Scrambled control	2	38.38	33.8244	4.55559	1.30883	2.47741
anti-WBP1 GapmeR	2	38.735	34.0266	4.70839	1.15604	2.22844
Vehicle	3	35.7	31.2495	4.45051	0	1
Scrambled control	3	36.875	32.5022	4.37281	0.0776987	1.05533
anti-WBP1 GapmeR	3	36.71	32.6953	4.01468	0.435829	1.35269
Vehicle	4	35.015	34.3539	0.661078	0	1
Scrambled control	4	34.795	34.454	0.341029	0.320048	1.24837
anti-WBP1 GapmeR	4	38.05	35.601	2.449	-1.78792	0.289588
Vehicle	5	35.85	35.1214	0.728629	0	1
Scrambled control	5	36.24	34.8282	1.41177	-0.683138	0.622809
anti-WBP1 GapmeR	5	39.825	34.9483	4.87672	-4.14809	0.0564028
Vehicle	6	36.35	34.2452	2.10483	0	1
Scrambled control	6	36.75	33.2464	3.50361	-1.39878	0.37925
anti-WBP1 GapmeR	6	38.315	32.4852	5.82982	-3.72499	0.0756252
Vehicle	7	36.955	33.633	3.32203	0	1
Scrambled control	7	38.18	34.6684	3.51156	-0.189534	0.876889
anti-WBP1 GapmeR	7	38.58	34.6008	3.97917	-0.657137	0.634136

## Sheet: Figure 5B and C
Treatment	Replicate	embryo analyzed	Blastocyst day 7 post insemination	Blastocyst d 8 post insemination
Vehicle	1	1	1	1		1= became a blastocyst
Vehicle	1	2	1	1		0= did not become a blastocyst
Vehicle	1	3	1	1
Vehicle	1	4	1	1
Vehicle	1	5	1	1
Vehicle	1	6	1	1
Vehicle	1	7	1	1
Vehicle	1	8	1	1
Vehicle	1	9	0	1
Vehicle	1	10	0	1
Vehicle	1	11	0	1
Vehicle	1	12	0	1
Vehicle	1	13	0	0
Vehicle	1	14	0	0
Vehicle	1	15	0	0
Vehicle	1	16	0	0
Vehicle	1	17	0	0
Vehicle	1	18	0	0
Vehicle	1	19	0	0
Vehicle	1	20	0	0
Vehicle	1	21	0	0
Vehicle	1	22	0	0
Vehicle	1	23	0	0
Vehicle	1	24	0	0
Vehicle	1	25	0	0
Vehicle	1	26	0	0
Vehicle	1	27	0	0
Vehicle	1	28	0	0
Vehicle	1	29	0	0
Vehicle	1	30	0	0
Scrambled control	1	1	1	1
Scrambled control	1	2	1	1
Scrambled control	1	3	1	1
Scrambled control	1	4	1	1
Scrambled control	1	5	1	1
Scrambled control	1	6	1	1
Scrambled control	1	7	1	1
Scrambled control	1	8	1	1
Scrambled control	1	9	1	1
Scrambled control	1	10	1	1
Scrambled control	1	11	1	1
Scrambled control	1	12	1	1
Scrambled control	1	13	1	1
Scrambled control	1	14	0	0
Scrambled control	1	15	0	0
Scrambled control	1	16	0	0
Scrambled control	1	17	0	0
Scrambled control	1	18	0	0
Scrambled control	1	19	0	0
Scrambled control	1	20	0	0
Scrambled control	1	21	0	0
Scrambled control	1	22	0	0
Scrambled control	1	23	0	0
Scrambled control	1	24	0	0
Scrambled control	1	25	0	0
Scrambled control	1	26	0	0
Scrambled control	1	27	0	0
Scrambled control	1	28	0	0
Scrambled control	1	29	0	0
Scrambled control	1	30	0	0
Scrambled control	1	31	0	0
Scrambled control	1	32	0	0
Scrambled control	1	33	0	0
Scrambled control	1	34	0	0
Scrambled control	1	35	0	0
Scrambled control	1	36	0	0
Scrambled control	1	37	0	0
Scrambled control	1	38	0	0
Scrambled control	1	39	0	0
Scrambled control	1	40	0	0
Scrambled control	1	41	0	0
Scrambled control	1	42	0	0
Scrambled control	1	43	0	0
Scrambled control	1	44	0	0
Scrambled control	1	45	0	0
Scrambled control	1	46	0	0
Scrambled control	1	47	0	0
Scrambled control	1	48	0	0
Scrambled control	1	49	0	0
Scrambled control	1	50	0	0
Scrambled control	1	51	0	0
Scrambled control	1	52	0	0
Scrambled control	1	53	0	0
Scrambled control	1	54	0	0
Scrambled control	1	55	0	0
Scrambled control	1	56	0	0
Scrambled control	1	57	0	0
Scrambled control	1	58	0	0
Scrambled control	1	59	0	0
anti-WBP1 GapmeR	1	1	1	1
anti-WBP1 GapmeR	1	2	1	1
anti-WBP1 GapmeR	1	3	1	1
anti-WBP1 GapmeR	1	4	1	1
anti-WBP1 GapmeR	1	5	1	1
anti-WBP1 GapmeR	1	6	1	1
anti-WBP1 GapmeR	1	7	1	1
anti-WBP1 GapmeR	1	8	1	1
anti-WBP1 GapmeR	1	9	0	1
anti-WBP1 GapmeR	1	10	0	1
anti-WBP1 GapmeR	1	11	0	1
anti-WBP1 GapmeR	1	12	0	0
anti-WBP1 GapmeR	1	13	0	0
anti-WBP1 GapmeR	1	14	0	0
anti-WBP1 GapmeR	1	15	0	0
anti-WBP1 GapmeR	1	16	0	0
anti-WBP1 GapmeR	1	17	0	0
anti-WBP1 GapmeR	1	18	0	0
anti-WBP1 GapmeR	1	19	0	0
anti-WBP1 GapmeR	1	20	0	0
anti-WBP1 GapmeR	1	21	0	0
anti-WBP1 GapmeR	1	22	0	0
anti-WBP1 GapmeR	1	23	0	0
anti-WBP1 GapmeR	1	24	0	0
anti-WBP1 GapmeR	1	25	0	0
anti-WBP1 GapmeR	1	26	0	0
anti-WBP1 GapmeR	1	27	0	0
anti-WBP1 GapmeR	1	28	0	0
anti-WBP1 GapmeR	1	29	0	0
anti-WBP1 GapmeR	1	30	0	0
Vehicle	2	1	1	1
Vehicle	2	2	1	1
Vehicle	2	3	1	1
Vehicle	2	4	1	1
Vehicle	2	5	1	1
Vehicle	2	6	1	1
Vehicle	2	7	1	1
Vehicle	2	8	0	0
Vehicle	2	9	0	0
Vehicle	2	10	0	0
Vehicle	2	11	0	0
Vehicle	2	12	0	0
Vehicle	2	13	0	0
Vehicle	2	14	0	0
Vehicle	2	15	0	0
Vehicle	2	16	0	0
Vehicle	2	17	0	0
Vehicle	2	18	0	0
Vehicle	2	19	0	0
Vehicle	2	20	0	0
Vehicle	2	21	0	0
Vehicle	2	22	0	0
Vehicle	2	23	0	0
Vehicle	2	24	0	0
Vehicle	2	25	0	0
Vehicle	2	26	0	0
Scrambled control	2	1	1	1
Scrambled control	2	2	1	1
Scrambled control	2	3	1	1
Scrambled control	2	4	0	1
Scrambled control	2	5	0	1
Scrambled control	2	6	0	0
Scrambled control	2	7	0	0
Scrambled control	2	8	0	0
Scrambled control	2	9	0	0
Scrambled control	2	10	0	0
Scrambled control	2	11	0	0
Scrambled control	2	12	0	0
Scrambled control	2	13	0	0
Scrambled control	2	14	0	0
Scrambled control	2	15	0	0
Scrambled control	2	16	0	0
Scrambled control	2	17	0	0
Scrambled control	2	18	0	0
Scrambled control	2	19	0	0
Scrambled control	2	20	0	0
Scrambled control	2	21	0	0
Scrambled control	2	22	0	0
Scrambled control	2	23	0	0
Scrambled control	2	24	0	0
anti-WBP1 GapmeR	2	1	1	1
anti-WBP1 GapmeR	2	2	0	0
anti-WBP1 GapmeR	2	3	0	0
anti-WBP1 GapmeR	2	4	0	0
anti-WBP1 GapmeR	2	5	0	0
anti-WBP1 GapmeR	2	6	0	0
anti-WBP1 GapmeR	2	7	0	0
anti-WBP1 GapmeR	2	8	0	0
anti-WBP1 GapmeR	2	9	0	0
anti-WBP1 GapmeR	2	10	0	0
anti-WBP1 GapmeR	2	11	0	0
anti-WBP1 GapmeR	2	12	0	0
anti-WBP1 GapmeR	2	13	0	0
anti-WBP1 GapmeR	2	14	0	0
anti-WBP1 GapmeR	2	15	0	0
anti-WBP1 GapmeR	2	16	0	0
anti-WBP1 GapmeR	2	17	0	0
anti-WBP1 GapmeR	2	18	0	0
anti-WBP1 GapmeR	2	19	0	0
anti-WBP1 GapmeR	2	20	0	0
anti-WBP1 GapmeR	2	21	0	0
anti-WBP1 GapmeR	2	22	0	0
anti-WBP1 GapmeR	2	23	0	0
anti-WBP1 GapmeR	2	24	0	0
Vehicle	3	1	1	1
Vehicle	3	2	1	1
Vehicle	3	3	1	1
Vehicle	3	4	1	1
Vehicle	3	5	1	1
Vehicle	3	6	1	1
Vehicle	3	7	1	1
Vehicle	3	8	0	1
Vehicle	3	9	0	1
Vehicle	3	10	0	1
Vehicle	3	11	0	0
Vehicle	3	12	0	0
Vehicle	3	13	0	0
Vehicle	3	14	0	0
Vehicle	3	15	0	0
Vehicle	3	16	0	0
Vehicle	3	17	0	0
Vehicle	3	18	0	0
Vehicle	3	19	0	0
Vehicle	3	20	0	0
Vehicle	3	21	0	0
Vehicle	3	22	0	0
Vehicle	3	23	0	0
Vehicle	3	24	0	0
Vehicle	3	25	0	0
Vehicle	3	26	0	0
Vehicle	3	27	0	0
Vehicle	3	28	0	0
Vehicle	3	29	0	0
Vehicle	3	30	0	0
Vehicle	3	31	0	0
Vehicle	3	32	0	0
Vehicle	3	33	0	0
Vehicle	3	34	0	0
Vehicle	3	35	0	0
Vehicle	3	36	0	0
Vehicle	3	37	0	0
Vehicle	3	38	0	0
Vehicle	3	39	0	0
Vehicle	3	40	0	0
Vehicle	3	41	0	0
Vehicle	3	42	0	0
Vehicle	3	43	0	0
Vehicle	3	44	0	0
Vehicle	3	45	0	0
Vehicle	3	46	0	0
Vehicle	3	47	0	0
Vehicle	3	48	0	0
Vehicle	3	49	0	0
Vehicle	3	50	0	0
Vehicle	3	51	0	0
Vehicle	3	52	0	0
Vehicle	3	53	0	0
Vehicle	3	54	0	0
Vehicle	3	55	0	0
Vehicle	3	56	0	0
Vehicle	3	57	0	0
Vehicle	3	58	0	0
Vehicle	3	59	0	0
Vehicle	3	60	0	0
Scrambled control	3	1	1	1
Scrambled control	3	2	1	0
Scrambled control	3	3	1	1
Scrambled control	3	4	1	1
Scrambled control	3	5	0	1
Scrambled control	3	6	0	1
Scrambled control	3	7	0	1
Scrambled control	3	8	0	0
Scrambled control	3	9	0	0
Scrambled control	3	10	0	0
Scrambled control	3	11	0	0
Scrambled control	3	12	0	0
Scrambled control	3	13	0	0
Scrambled control	3	14	0	0
Scrambled control	3	15	0	0
Scrambled control	3	16	0	0
Scrambled control	3	17	0	0
Scrambled control	3	18	0	0
Scrambled control	3	19	0	0
Scrambled control	3	20	0	0
Scrambled control	3	21	0	0
Scrambled control	3	22	0	0
Scrambled control	3	23	0	0
Scrambled control	3	24	0	0
Scrambled control	3	25	0	0
Scrambled control	3	26	0	0
Scrambled control	3	27	0	0
Scrambled control	3	28	0	0
Scrambled control	3	29	0	0
Scrambled control	3	30	0	0
Scrambled control	3	31	0	0
Scrambled control	3	32	0	0
Scrambled control	3	33	0	0
Scrambled control	3	34	0	0
Scrambled control	3	35	0	0
Scrambled control	3	36	0	0
Scrambled control	3	37	0	0
Scrambled control	3	38	0	0
Scrambled control	3	39	0	0
Scrambled control	3	40	0	0
Scrambled control	3	41	0	0
Scrambled control	3	42	0	0
Scrambled control	3	43	0	0
Scrambled control	3	44	0	0
Scrambled control	3	45	0	0
anti-WBP1 GapmeR	3	1	1	1
anti-WBP1 GapmeR	3	2	1	1
anti-WBP1 GapmeR	3	3	1	1
anti-WBP1 GapmeR	3	4	1	1
anti-WBP1 GapmeR	3	5	1	1
anti-WBP1 GapmeR	3	6	1	1
anti-WBP1 GapmeR	3	7	1	1
anti-WBP1 GapmeR	3	8	1	1
anti-WBP1 GapmeR	3	9	0	0
anti-WBP1 GapmeR	3	10	0	0
anti-WBP1 GapmeR	3	11	0	0
anti-WBP1 GapmeR	3	12	0	0
anti-WBP1 GapmeR	3	13	0	0
anti-WBP1 GapmeR	3	14	0	0
anti-WBP1 GapmeR	3	15	0	0
anti-WBP1 GapmeR	3	16	0	0
anti-WBP1 GapmeR	3	17	0	0
anti-WBP1 GapmeR	3	18	0	0
anti-WBP1 GapmeR	3	19	0	0
anti-WBP1 GapmeR	3	20	0	0
anti-WBP1 GapmeR	3	21	0	0
anti-WBP1 GapmeR	3	22	0	0
anti-WBP1 GapmeR	3	23	0	0
anti-WBP1 GapmeR	3	24	0	0
anti-WBP1 GapmeR	3	25	0	0
anti-WBP1 GapmeR	3	26	0	0
anti-WBP1 GapmeR	3	27	0	0
anti-WBP1 GapmeR	3	28	0	0
anti-WBP1 GapmeR	3	29	0	0
anti-WBP1 GapmeR	3	30	0	0
anti-WBP1 GapmeR	3	31	0	0
anti-WBP1 GapmeR	3	32	0	0
anti-WBP1 GapmeR	3	33	0	0
anti-WBP1 GapmeR	3	34	0	0
anti-WBP1 GapmeR	3	35	0	0
anti-WBP1 GapmeR	3	36	0	0
anti-WBP1 GapmeR	3	37	0	0
anti-WBP1 GapmeR	3	38	0	0
anti-WBP1 GapmeR	3	39	0	0
anti-WBP1 GapmeR	3	40	0	0
anti-WBP1 GapmeR	3	41	0	0
anti-WBP1 GapmeR	3	42	0	0
anti-WBP1 GapmeR	3	43	0	0
anti-WBP1 GapmeR	3	44	0	0
anti-WBP1 GapmeR	3	45	0	0
anti-WBP1 GapmeR	3	46	0	0
anti-WBP1 GapmeR	3	47	0	0
anti-WBP1 GapmeR	3	48	0	0
anti-WBP1 GapmeR	3	49	0	0
anti-WBP1 GapmeR	3	50	0	0
anti-WBP1 GapmeR	3	51	0	0
anti-WBP1 GapmeR	3	52	0	0
anti-WBP1 GapmeR	3	53	0	0
anti-WBP1 GapmeR	3	54	0	0
anti-WBP1 GapmeR	3	55	0	0
anti-WBP1 GapmeR	3	56	0	0
anti-WBP1 GapmeR	3	57	0	0
anti-WBP1 GapmeR	3	58	0	0
anti-WBP1 GapmeR	3	59	0	0
anti-WBP1 GapmeR	3	60	0	0
Vehicle	4	1	1	1
Vehicle	4	2	1	1
Vehicle	4	3	1	1
Vehicle	4	4	1	1
Vehicle	4	5	1	1
Vehicle	4	6	1	1
Vehicle	4	7	1	1
Vehicle	4	8	1	1
Vehicle	4	9	1	1
Vehicle	4	10	1	1
Vehicle	4	11	1	1
Vehicle	4	12	0	1
Vehicle	4	13	0	1
Vehicle	4	14	0	1
Vehicle	4	15	0	0
Vehicle	4	16	0	0
Vehicle	4	17	0	0
Vehicle	4	18	0	0
Vehicle	4	19	0	0
Vehicle	4	20	0	0
Vehicle	4	21	0	0
Vehicle	4	22	0	0
Vehicle	4	23	0	0
Vehicle	4	24	0	0
Vehicle	4	25	0	0
Vehicle	4	26	0	0
Vehicle	4	27	0	0
Vehicle	4	28	0	0
Vehicle	4	29	0	0
Vehicle	4	30	0	0
Vehicle	4	31	0	0
Vehicle	4	32	0	0
Vehicle	4	33	0	0
Vehicle	4	34	0	0
Vehicle	4	35	0	0
Vehicle	4	36	0	0
Vehicle	4	37	0	0
Vehicle	4	38	0	0
Vehicle	4	39	0	0
Vehicle	4	40	0	0
Vehicle	4	41	0	0
Vehicle	4	42	0	0
Vehicle	4	43	0	0
Vehicle	4	44	0	0
Vehicle	4	45	0	0
Vehicle	4	46	0	0
Vehicle	4	47	0	0
Vehicle	4	48	0	0
Vehicle	4	49	0	0
Vehicle	4	50	0	0
Vehicle	4	51	0	0
Vehicle	4	52	0	0
Vehicle	4	53	0	0
Vehicle	4	54	0	0
Vehicle	4	55	0	0
Vehicle	4	56	0	0
Vehicle	4	57	0	0
Vehicle	4	58	0	0
Vehicle	4	59	0	0
Vehicle	4	60	0	0
Vehicle	4	61	0	0
Vehicle	4	62	0	0
Vehicle	4	63	0	0
Vehicle	4	64	0	0
Vehicle	4	65	0	0
Scrambled control	4	1	1	1
Scrambled control	4	2	1	1
Scrambled control	4	3	1	1
Scrambled control	4	4	1	1
Scrambled control	4	5	1	1
Scrambled control	4	6	1	1
Scrambled control	4	7	1	1
Scrambled control	4	8	1	1
Scrambled control	4	9	0	1
Scrambled control	4	10	0	1
Scrambled control	4	11	0	1
Scrambled control	4	12	0	1
Scrambled control	4	13	0	1
Scrambled control	4	14	0	0
Scrambled control	4	15	0	0
Scrambled control	4	16	0	0
Scrambled control	4	17	0	0
Scrambled control	4	18	0	0
Scrambled control	4	19	0	0
Scrambled control	4	20	0	0
Scrambled control	4	21	0	0
Scrambled control	4	22	0	0
Scrambled control	4	23	0	0
Scrambled control	4	24	0	0
Scrambled control	4	25	0	0
Scrambled control	4	26	0	0
Scrambled control	4	27	0	0
Scrambled control	4	28	0	0
Scrambled control	4	29	0	0
Scrambled control	4	30	0	0
Scrambled control	4	31	0	0
Scrambled control	4	32	0	0
Scrambled control	4	33	0	0
Scrambled control	4	34	0	0
Scrambled control	4	35	0	0
Scrambled control	4	36	0	0
Scrambled control	4	37	0	0
Scrambled control	4	38	0	0
Scrambled control	4	39	0	0
Scrambled control	4	40	0	0
Scrambled control	4	41	0	0
Scrambled control	4	42	0	0
Scrambled control	4	43	0	0
Scrambled control	4	44	0	0
Scrambled control	4	45	0	0
Scrambled control	4	46	0	0
Scrambled control	4	47	0	0
Scrambled control	4	48	0	0
anti-WBP1 GapmeR	4	1	1	1
anti-WBP1 GapmeR	4	2	1	1
anti-WBP1 GapmeR	4	3	1	1
anti-WBP1 GapmeR	4	4	1	1
anti-WBP1 GapmeR	4	5	1	1
anti-WBP1 GapmeR	4	6	0	1
anti-WBP1 GapmeR	4	7	0	1
anti-WBP1 GapmeR	4	8	0	1
anti-WBP1 GapmeR	4	9	0	1
anti-WBP1 GapmeR	4	10	0	1
anti-WBP1 GapmeR	4	11	0	0
anti-WBP1 GapmeR	4	12	0	0
anti-WBP1 GapmeR	4	13	0	0
anti-WBP1 GapmeR	4	14	0	0
anti-WBP1 GapmeR	4	15	0	0
anti-WBP1 GapmeR	4	16	0	0
anti-WBP1 GapmeR	4	17	0	0
anti-WBP1 GapmeR	4	18	0	0
anti-WBP1 GapmeR	4	19	0	0
anti-WBP1 GapmeR	4	20	0	0
anti-WBP1 GapmeR	4	21	0	0
anti-WBP1 GapmeR	4	22	0	0
anti-WBP1 GapmeR	4	23	0	0
anti-WBP1 GapmeR	4	24	0	0
anti-WBP1 GapmeR	4	25	0	0
anti-WBP1 GapmeR	4	26	0	0
anti-WBP1 GapmeR	4	27	0	0
anti-WBP1 GapmeR	4	28	0	0
anti-WBP1 GapmeR	4	29	0	0
anti-WBP1 GapmeR	4	30	0	0
anti-WBP1 GapmeR	4	31	0	0
anti-WBP1 GapmeR	4	32	0	0
anti-WBP1 GapmeR	4	33	0	0
anti-WBP1 GapmeR	4	34	0	0
anti-WBP1 GapmeR	4	35	0	0
anti-WBP1 GapmeR	4	36	0	0
anti-WBP1 GapmeR	4	37	0	0
anti-WBP1 GapmeR	4	38	0	0
anti-WBP1 GapmeR	4	39	0	0
anti-WBP1 GapmeR	4	40	0	0
anti-WBP1 GapmeR	4	41	0	0
anti-WBP1 GapmeR	4	42	0	0
anti-WBP1 GapmeR	4	43	0	0
anti-WBP1 GapmeR	4	44	0	0
anti-WBP1 GapmeR	4	45	0	0
anti-WBP1 GapmeR	4	46	0	0
anti-WBP1 GapmeR	4	47	0	0
anti-WBP1 GapmeR	4	48	0	0
anti-WBP1 GapmeR	4	49	0	0
anti-WBP1 GapmeR	4	50	0	0
Vehicle	5	1	1	1
Vehicle	5	2	1	1
Vehicle	5	3	1	1
Vehicle	5	4	1	1
Vehicle	5	5	1	1
Vehicle	5	6	1	1
Vehicle	5	7	1	1
Vehicle	5	8	1	1
Vehicle	5	9	1	1
Vehicle	5	10	1	1
Vehicle	5	11	1	1
Vehicle	5	12	0	0
Vehicle	5	13	0	0
Vehicle	5	14	0	0
Vehicle	5	15	0	0
Vehicle	5	16	0	0
Vehicle	5	17	0	0
Vehicle	5	18	0	0
Vehicle	5	19	0	0
Vehicle	5	20	0	0
Vehicle	5	21	0	0
Vehicle	5	22	0	0
Vehicle	5	23	0	0
Vehicle	5	24	0	0
Vehicle	5	25	0	0
Vehicle	5	26	0	0
Vehicle	5	27	0	0
Vehicle	5	28	0	0
Vehicle	5	29	0	0
Vehicle	5	30	0	0
Vehicle	5	31	0	0
Vehicle	5	32	0	0
Vehicle	5	33	0	0
Vehicle	5	34	0	0
Vehicle	5	35	0	0
Vehicle	5	36	0	0
Vehicle	5	37	0	0
Vehicle	5	38	0	0
Vehicle	5	39	0	0
Vehicle	5	40	0	0
Vehicle	5	41	0	0
Vehicle	5	42	0	0
Vehicle	5	43	0	0
Vehicle	5	44	0	0
Vehicle	5	45	0	0
Vehicle	5	46	0	0
Vehicle	5	47	0	0
Vehicle	5	48	0	0
Vehicle	5	49	0	0
Vehicle	5	50	0	0
Vehicle	5	51	0	0
Scrambled control	5	1	1	1
Scrambled control	5	2	1	1
Scrambled control	5	3	1	1
Scrambled control	5	4	1	1
Scrambled control	5	5	1	1
Scrambled control	5	6	1	1
Scrambled control	5	7	0	1
Scrambled control	5	8	0	1
Scrambled control	5	9	0	0
Scrambled control	5	10	0	0
Scrambled control	5	11	0	0
Scrambled control	5	12	0	0
Scrambled control	5	13	0	0
Scrambled control	5	14	0	0
Scrambled control	5	15	0	0
Scrambled control	5	16	0	0
Scrambled control	5	17	0	0
Scrambled control	5	18	0	0
Scrambled control	5	19	0	0
Scrambled control	5	20	0	0
Scrambled control	5	21	0	0
anti-WBP1 GapmeR	5	1	1	1
anti-WBP1 GapmeR	5	2	1	1
anti-WBP1 GapmeR	5	3	1	1
anti-WBP1 GapmeR	5	4	1	1
anti-WBP1 GapmeR	5	5	1	1
anti-WBP1 GapmeR	5	6	0	1
anti-WBP1 GapmeR	5	7	0	0
anti-WBP1 GapmeR	5	8	0	0
anti-WBP1 GapmeR	5	9	0	0
anti-WBP1 GapmeR	5	10	0	0
anti-WBP1 GapmeR	5	11	0	0
anti-WBP1 GapmeR	5	12	0	0
anti-WBP1 GapmeR	5	13	0	0
anti-WBP1 GapmeR	5	14	0	0
anti-WBP1 GapmeR	5	15	0	0
anti-WBP1 GapmeR	5	16	0	0
anti-WBP1 GapmeR	5	17	0	0
anti-WBP1 GapmeR	5	18	0	0
anti-WBP1 GapmeR	5	19	0	0
anti-WBP1 GapmeR	5	20	0	0
anti-WBP1 GapmeR	5	21	0	0
anti-WBP1 GapmeR	5	22	0	0
anti-WBP1 GapmeR	5	23	0	0
anti-WBP1 GapmeR	5	24	0	0
anti-WBP1 GapmeR	5	25	0	0
anti-WBP1 GapmeR	5	26	0	0
anti-WBP1 GapmeR	5	27	0	0
anti-WBP1 GapmeR	5	28	0	0
anti-WBP1 GapmeR	5	29	0	0
anti-WBP1 GapmeR	5	30	0	0
anti-WBP1 GapmeR	5	31	0	0
anti-WBP1 GapmeR	5	32	0	0
anti-WBP1 GapmeR	5	33	0	0
anti-WBP1 GapmeR	5	34	0	0
anti-WBP1 GapmeR	5	35	0	0
anti-WBP1 GapmeR	5	36	0	0
anti-WBP1 GapmeR	5	37	0	0
anti-WBP1 GapmeR	5	38	0	0
anti-WBP1 GapmeR	5	39	0	0
anti-WBP1 GapmeR	5	40	0	0
anti-WBP1 GapmeR	5	41	0	0
anti-WBP1 GapmeR	5	42	0	0
anti-WBP1 GapmeR	5	43	0	0
anti-WBP1 GapmeR	5	44	0	0
anti-WBP1 GapmeR	5	45	0	0
anti-WBP1 GapmeR	5	46	0	0
anti-WBP1 GapmeR	5	47	0	0
anti-WBP1 GapmeR	5	48	0	0
anti-WBP1 GapmeR	5	49	0	0
anti-WBP1 GapmeR	5	50	0	0

## Sheet: Figure 6 ABC
treatment	Replicate	Embryo	Total cell number	TE cell number	Inner cell mass cell number
anti-WBP1 GapmeR	1	1	108	53	55
anti-WBP1 GapmeR	1	2	122	49	73
anti-WBP1 GapmeR	1	3	88	38	50
anti-WBP1 GapmeR	1	4	204	99	105
anti-WBP1 GapmeR	1	5	100	58	42
anti-WBP1 GapmeR	1	6	234	94	140
anti-WBP1 GapmeR	1	7	145	67	78
anti-WBP1 GapmeR	1	8	75	30	45
anti-WBP1 GapmeR	1	9	112	51	61
anti-WBP1 GapmeR	1	10	179	72	107
anti-WBP1 GapmeR	1	11	134	55	79
Scrambled control	1	1	168	100	68
Scrambled control	1	2	248	125	123
Scrambled control	1	3	198	96	102
Scrambled control	1	4	130	84	46
Scrambled control	1	5	225	131	94
Scrambled control	1	6	217	132	85
Scrambled control	1	7	151	100	51
Scrambled control	1	8	111	56	55
Scrambled control	1	9	173	87	86
Scrambled control	1	10	174	94	80
Scrambled control	1	11	100	60	40
Vehicle	1	1	111	71	40
Vehicle	1	2	177	100	77
Vehicle	1	3	133	88	45
Vehicle	1	4	157	83	74
Vehicle	1	5	135	85	50
Vehicle	1	6	221	106	115
Vehicle	1	7	152	72	80
Vehicle	1	8	129	76	53
Vehicle	1	9	234	124	110
Vehicle	1	10	167	105	62
Vehicle	1	11	221	123	98
Vehicle	1	12	180	102	78
anti-WBP1 GapmeR	2	1	76	32	44
Scrambled control	2	1	118	55	63
Scrambled control	2	2	98	49	49
Scrambled control	2	3	101	66	35
Scrambled control	2	4	196	123	73
Scrambled control	2	5	114	60	54
Vehicle	2	1	131	66	65
Vehicle	2	2	153	68	85
Vehicle	2	3	119	73	46
Vehicle	2	4	183	112	71
Vehicle	2	5	146	67	79
Vehicle	2	6	161	90	71
anti-WBP1 GapmeR	3	1	125	68	57
anti-WBP1 GapmeR	3	2	122	56	66
anti-WBP1 GapmeR	3	3	88	47	41
anti-WBP1 GapmeR	3	4	100	55	45
anti-WBP1 GapmeR	3	5	115	54	61
anti-WBP1 GapmeR	3	6	92	44	48
anti-WBP1 GapmeR	3	7	113	41	72
Scrambled control	3	1	166	106	60
Scrambled control	3	2	99	74	25
Scrambled control	3	3	231	142	89
Vehicle	3	1	133	95	38
Vehicle	3	2	190	130	60
Vehicle	3	3	233	158	75
Vehicle	3	4	205	144	61
Vehicle	3	5	184	124	60
Vehicle	3	6	192	94	98
anti-WBP1 GapmeR	4	1	101	49	52
anti-WBP1 GapmeR	4	2	67	30	37
anti-WBP1 GapmeR	4	3	82	24	58
anti-WBP1 GapmeR	4	4	88	37	51
anti-WBP1 GapmeR	4	5	201	93	108
anti-WBP1 GapmeR	4	6	197	119	78
anti-WBP1 GapmeR	4	7	138	59	79
anti-WBP1 GapmeR	4	8	109	54	55
anti-WBP1 GapmeR	4	9	76	35	41
anti-WBP1 GapmeR	4	10	158	62	96
Scrambled control	4	1	212	156	56
Scrambled control	4	2	148	98	50
Scrambled control	4	3	161	92	69
Scrambled control	4	4	186	82	104
Scrambled control	4	5	133	68	65
Scrambled control	4	6	176	80	96
Scrambled control	4	7	210	122	88
Scrambled control	4	8	126	84	42
Scrambled control	4	9	181	116	65
Vehicle	4	1	148	70	78
Vehicle	4	2	143	63	80
Vehicle	4	3	122	67	55
Vehicle	4	4	198	104	94
Vehicle	4	5	96	63	33
Vehicle	4	6	92	48	44
Vehicle	4	7	109	69	40
Vehicle	4	8	120	83	37
anti-WBP1 GapmeR	5	1	113	66	47
anti-WBP1 GapmeR	5	2	160	68	92
anti-WBP1 GapmeR	5	3	97	52	45
anti-WBP1 GapmeR	5	4	159	95	64
anti-WBP1 GapmeR	5	5	137	72	65
anti-WBP1 GapmeR	5	6	197	102	95
Scrambled control	5	1	95	54	41
Scrambled control	5	2	148	63	85
Scrambled control	5	3	102	51	51
Scrambled control	5	4	152	74	78
Vehicle	5	1	173	105	68
Vehicle	5	2	141	72	69
Vehicle	5	3	156	91	65
Vehicle	5	4	137	80	57
Vehicle	5	5	181	107	74

## Sheet: Figure 6D
Treatment	Replicate	Embryo	HOESCHT	CDX2	Background	CDX2 nuclear intensity (after subtracting background)
Vehicle	1	1	1781.31	787.808	117.678	670.13
Vehicle	1	2	1497.58	1011.39	116.962	894.425
Vehicle	1	3	1505.01	806.768	146.04	660.728
Vehicle	1	4	1795.57	798.477	123.885	674.592
Vehicle	1	5	2745.2	1674.79	252.342	1422.45
Vehicle	1	6	1498.72	767.541	732.841	34.7
Vehicle	1	7	2872.54	1813.12	942.142	870.977
Vehicle	1	8	1542.01	747.046	510.466	236.58
Vehicle	1	9	3323.06	1794.33	1107.29	687.039
Vehicle	1	10	3084	1780.13	1098.1	682.031
Vehicle	1	11	2960.08	1671.21	1131.36	539.856
Vehicle	1	12	3565.57	1117.15	700	417.146
anti-WBP1 GapmeR	1	1	1296.21	783.083	519.817	263.266
anti-WBP1 GapmeR	1	2	1487.05	769.052	499.897	269.155
anti-WBP1 GapmeR	1	3	1990.07	1542.99	1215.12	327.872
anti-WBP1 GapmeR	1	4	2504.23	1660.52	1142.49	518.035
anti-WBP1 GapmeR	1	5	2386.9	1486.18	940.585	545.599
anti-WBP1 GapmeR	1	6	2241.36	1656.32	1110.68	545.643
anti-WBP1 GapmeR	1	7	2857.57	1809.49	1157.39	652.103
anti-WBP1 GapmeR	1	8	3158.31	1787.26	1092.01	695.251
anti-WBP1 GapmeR	1	9	2459.5	1661.77	953.27	708.503
anti-WBP1 GapmeR	1	10	2915.7	1704.44	973.233	731.208
anti-WBP1 GapmeR	1	11	3117.98	1893.48	979.242	914.239
Scrambled control	1	1	2539.4	1536.33	909.443	626.89
Scrambled control	1	2	1753.83	745.956	411.694	334.262
Scrambled control	1	3	2290.56	1398.67	1086.86	311.81
Scrambled control	1	4	3852.82	2049.75	1082.71	967.038
Scrambled control	1	5	3548.23	1985.79	1084.14	901.646
Scrambled control	1	6	3258.58	1708.48	1059.49	648.993
Scrambled control	1	7	3497.34	1713.22	949.189	764.032
Scrambled control	1	8	2333.12	899.157	495.281	403.876
Scrambled control	1	9	3557.42	1908.02	1114.56	793.454
Scrambled control	1	10	3222.48	1745.62	910.867	834.754
Scrambled control	1	11	3326.67	1950.62	1089.77	860.849
Vehicle	2	1	1232.17	950.542	423.764	526.778
Vehicle	2	2	2456.97	2731.57	1013.21	1718.36
Vehicle	2	3	815.763	2291.39	1203.95	1087.44
Vehicle	2	4	1590.84	2776.94	1203.09	1573.85
Vehicle	2	5	1463.91	2621.43	1262.33	1359.11
Vehicle	2	6	943.911	2126.14	1216.75	909.389
anti-WBP1 GapmeR	2	1	3147.59	1896.13	1121.44	774.686
Scrambled control	2	1	1018.3	830.278	433.614	396.664
Scrambled control	2	2	1788.81	897.117	514.898	382.219
Scrambled control	2	3	1517.97	781.857	508.179	273.678
Scrambled control	2	4	2412.22	1008.03	452.417	555.616
Scrambled control	2	5	1593.5	816.771	521.938	294.833
Vehicle	3	1	1056.07	2337.01	1240.64	1096.37
Vehicle	3	2	887.891	2332.08	1218.47	1113.61
Vehicle	3	3	1615.85	2886.39	1198.39	1688.01
Vehicle	3	4	795.498	2076.54	1158.97	917.571
Vehicle	3	5	956.712	2311.36	1112.44	1198.92
Vehicle	3	6	1479.33	2420.72	1267.15	1153.57
anti-WBP1 GapmeR	3	1	1511.06	665.334	486.2	179.134
anti-WBP1 GapmeR	3	2	1043.51	763.555	513.954	249.601
anti-WBP1 GapmeR	3	3	1673.92	760.421	371.179	389.242
anti-WBP1 GapmeR	3	4	2534.29	1604.28	1106.54	497.747
anti-WBP1 GapmeR	3	5	3362.24	1679.67	1079.94	599.729
anti-WBP1 GapmeR	3	6	3024.85	1666.33	956.476	709.857
anti-WBP1 GapmeR	3	7	928.188	1834.73	1087.74	746.996
anti-WBP1 GapmeR	3	8	1020.51	1965.78	1195.97	769.812
Scrambled control	3	1	1205.9	2424.77	1174.15	1250.61
Scrambled control	3	2	1192.54	2406.85	1181.33	1225.52
Scrambled control	3	3	1278.31	2526.66	1183.36	1343.29
Scrambled control	3	4	1353.39	2604.63	1166.28	1438.35
Scrambled control	3	5	1075.11	2141.06	1060.47	1080.6
Vehicle	4	1	2036.31	809.489	398.544	410.945
Vehicle	4	2	1154.19	626.398	423.731	202.667
Vehicle	4	3	1841.01	779.293	398.044	381.249
Vehicle	4	4	1111.94	600.613	395.019	205.594
Vehicle	4	5	1000.82	2668.93	1257.98	1410.95
Vehicle	4	6	1519.61	2650.23	1376.75	1273.47
Vehicle	4	7	1136.11	2945.56	1320.21	1625.35
Vehicle	4	8	1541.32	815.385	440.774	374.611
anti-WBP1 GapmeR	4	1	925.823	2005.18	1182.57	822.608
anti-WBP1 GapmeR	4	2	1019.04	2040.63	1145.15	895.477
anti-WBP1 GapmeR	4	3	1001.82	2109.31	1213.44	895.874
anti-WBP1 GapmeR	4	4	863.082	2233.9	1322.09	911.811
anti-WBP1 GapmeR	4	5	755.062	2268.51	1289.78	978.73
anti-WBP1 GapmeR	4	6	775.478	2295.3	1306.11	989.188
anti-WBP1 GapmeR	4	7	993.401	2175.47	1054.85	1120.62
anti-WBP1 GapmeR	4	8	1719.53	2341.64	1190.96	1150.68
anti-WBP1 GapmeR	4	9	1292.92	746.864	414.298	332.566
anti-WBP1 GapmeR	4	10	1253.1	718.393	368.176	350.217
Scrambled control	4	1	1176.4	3142.44	1247.98	1894.46
Scrambled control	4	2	695.78	2993.05	1332.43	1660.62
Scrambled control	4	3	884.902	2432.34	1266.29	1166.05
Scrambled control	4	4	1471.35	2977.98	1279.19	1698.8
Scrambled control	4	5	1459.76	741.56	383.672	357.888
Scrambled control	4	6	2020.75	878.37	369.095	509.275
Scrambled control	4	7	1585.71	691.654	388.369	303.285
Scrambled control	4	8	2681.37	901.887	368.559	533.328
Vehicle	5	1	1014.95	679.027	425.709	253.318
Vehicle	5	2	1870.11	937.356	382.775	554.581
Vehicle	5	3	1196.65	741.468	418.2	323.268
Vehicle	5	4	1884.6	838.367	411.172	427.195
Vehicle	5	5	1318.34	634.554	407.213	227.341
anti-WBP1 GapmeR	5	1	1427.49	628.642	417.258	211.384
anti-WBP1 GapmeR	5	2	1030.01	604.375	372.902	231.473
anti-WBP1 GapmeR	5	3	1805.27	659.473	403.142	256.331
anti-WBP1 GapmeR	5	4	1112.33	638.464	364.77	273.694
anti-WBP1 GapmeR	5	5	2078.74	635.669	439.987	195.682
anti-WBP1 GapmeR	5	6	1826.22	754.465	428.753	325.712
Scrambled control	5	1	1858.22	739.672	426.464	313.208
Scrambled control	5	2	2158.08	989.18	419.407	569.773
Scrambled control	5	3	1763.7	921.625	372.145	549.48
